# Supplementary material for: Global Identification of Solid Waste Methane Super Emitters Using Hyperspectral Satellites
Source: Environ Sci Technol. 2025 Aug 19;59(34):18134–45. doi: 10.1021/acs.est.4c14196 (PMC12409875; doi:10.1021/acs.est.4c14196)
Supplement: Supplementary file 2 [file es4c14196_si_002.zip]

Archive with 5 entries (4 files):
- Movies/
- Movies/Movie_s1.gif
- __MACOSX/Movies/._Movie_s1.gif
- Movies/Movie_s2.gif
- __MACOSX/Movies/._Movie_s2.gif
